# Supplementary material for: Ultra-processed foods, lifestyle management, and cardiovascular diseases: A clinical consensus statement of the European Society of Cardiology Council for Cardiology Practice and the European Association of Preventive Cardiology of the European Society of Cardiology
Source: Eur Heart J. 2026 May 6;47(27):3456–73. doi: 10.1093/eurheartj/ehag226 (PMC13364083; doi:10.1093/eurheartj/ehag226)
Supplement: ehag226_Supplementary_Data [file ehag226_supplementary_data.zip]

Archive with 3 entries (3 files):
- Supplementary material 1 Supplementary Table 1.docx
- Supplementary material 2 Systematic Review.docx
- Supplementary material 3 Additional comments to Chapter 6 and 7.docx
